# Supplementary material for: Characterization of the Rainbow Trout Egg MicroRNA Transcriptome
Source: PLoS One. 2012 Jun 25;7(6):e39649. doi: 10.1371/journal.pone.0039649 (PMC3382587; doi:10.1371/journal.pone.0039649)
Supplement: Table S1 — Known miRNAs identified from rainbow trout eggs. (XLSX) [file pone.0039649.s002.xlsx]

## Sheet: Sheet1
Table S1. Known miRNAs identified from rainbow trout egg
No.	miRNA	Sequence	Size	No. of reads	Chromosome	Strand	Start position	End position	Homology
1	omy-miR-100-3p	CAAGCUCGUGUCUAUAGGUAUG	22	23	5	+	28066644	28066665	dre, fru
2	omy-miR-100-5p	AACCCGUAGAUCCGAACUUUGUG	23	17184	15	+	21608383	21608404	dre, fru, omy
	omy-miR-100-5p	AACCCGUAGAUCCGAACUUUGUG	23		5	+	28066609	28066630	dre, fru, omy
	omy-miR-100-5p	AACCCGUAGAUCCGAACUUGU	21	7979	5	+	21608360	21608455	dre, fru, omy
3	omy-miR-101a-3p	UACAGUACUGUGAUAACUGAAG	22	33535	6	+	33181698	33181719	dre, fru
4	omy-miR-101a-5p	UCAGUUAUCACAGUGCUGAUGC	22	36	6	+	33181661	33181682	dre, fru
5	omy-miR-101b-3p	GUACAGUACUAUGAUAACUGA	21	1260	5	+	1249331	1249351	dre, fru
6	omy-miR-101b-5p	CAGUUAUCAUGGUACCGGUGCUG	23	45	5	+	1249296	1249318	dre, fru
7	omy-miR-103-3p	AGCAGCAUUGUACAGGGCUAUGA	23	23489	13	+	15282582	15282604	dre
8	omy-miR-107-3p	AGCAGCAUUGUACAGGGCUAUCA	23	1088	12	-	16379131	16379153	dre, tni
	omy-miR-107-3p	AGCAGCAUUGUACAGGGCUA	20	57	14	-	46112477	46112496	dre, fru, tni
9	omy-miR-107-5p	AGCUUCUUUACAGUGUUGCCUUG	23	15	12	-	16379168	16379190	dre, tni
10	omy-miR-107b-3p	AGCAGCAUUGUACAGGG	17	33	17	+	21227102	21227118	dre
11	omy-miR-10a-5p	UACCCUGUAGAUCCGAAUUUGU	22	33863	12	-	20798935	20798956	dre
12	omy-miR-10b-3p	ACAGAUUCGAUUCUAGGGGAAU	22	65	23	+	41169844	41169865	dre, tni
13	omy-miR-10b-5p	UACCCUGUAGAACCGAAUUUGU	22	53359	23	+	41169805	41169826	dre, tni, omy
	omy-miR-10b-5p	UACCCUGUAGAACCGAAUUUGU		52981	23	-	35100152	35100173	dre
14	omy-miR-10c-3p	CAAAUUCGUAUCUAGGGGAAU	21	147	3	+	20719911	20719931	dre
15	omy-miR-10c-5p	UACCCUGUAGAUCCGGAUUUGU	22	2246	3	+	20719870	20719891	dre, omy
16	omy-miR-10d-5p	ACCCUGUAGAACCGAAUGUGUGU	23	124	6	+	11824758	11824780	dre
17	omy-miR-122-5p	UGGAGUGUGACAAUGGUGUUUGU	23	98	21	-	8712805	8712827	dre, omy
18	omy-miR-124-3p	UAAGGCACGCGGUGAAUGCCAA	22	221	17	-	30172879	30172900	dre, fru, tni
	omy-miR-124-3p	UAAGGCACGCGGUGAAUGCCAA			24	+	23932739	23932760	dre, fru, tni
	omy-miR-124-3p	UAAGGCACGCGGUGAAUGCCAA			23	+	17203771	17203792	dre, fru, tni
	omy-miR-124-3p	UAAGGCACGCGGUGAAUGCCAA			20	-	38798341	38798362	dre, fru, tni
	omy-miR-124-3p	UAAGGCACGCGGUGAAUGCCAA			8	-	23889553	23889574	dre, fru, tni
	omy-miR-124-3p	UAAGGCACGCGGUGAAUGCCAA			2	-	25338645	25338666	dre, fru, tni
19	omy-miR-125-5p	UCCCUGAUACCCUAACUUGUGA	22	16	15	+	21618383	21618527	dre, fru, tni, omy
20	omy-miR-125a-3p	ACAGGUGAGGUCCUUGGGAAC	21	53	19	+	9129305	9129325	dre
21	omy-miR-125a-5p	UCCCUGAGACCCUUAACCUGUG	22	4970	16	+	23416887	23416908	dre, omy
	omy-miR-125a-5p	UCCCUGAGACCCUUAACCUGUG			19	+	9129268	9129289	dre, omy
22	omy-miR-125b-3p	ACGGGUUAGGCUCUUGGGAGC	21	142	15	+	21618468	21618488	dre, fru
	omy-miR-125b-3p	ACGGGUUGGGUUCUCGGGAGC			5	+	28075267	28075287	dre, fru
23	omy-miR-125b-5p	UCCCUGAGACCCUAACUUGUGA	22	9733	15	+	21618428	21618449	dre, fru, omy
	omy-miR-125b-5p	UCCCUGAGACCCUAACUUGUGA			5	+	28075227	28075248	dre, fru, omy
	omy-miR-125b-5p	UCCCUGAGACCCUAACUUGUGA			21	+	34479969	34479990	dre, fru, omy
24	omy-miR-125c-5p	UCCCUGAGACCCUAACUCGUGA	22	43	15	+	30334928	30334949	dre
25	omy-miR-126-3p	UCGUACCGUGAGUAAUAAUGCA	22	3425	8	-	11385617	11385638	dre, fru, tni, omy
	omy-miR-126-3p	UCGUACCGUGAGUAAUAAUUGCA	23	28	EST GI: NW_003045368	-	11311	11332	dre, fru, tni, omy
26	omy-miR-126-5p	CAUUAUUACUUUUGGUACGCG	21	2988	EST GI: NW_003045368	-	11349	11369	dre, fru, tni, omy
	omy-miR-126-5p	CAUUAUUACUUUUGGUACGCG			8	-	11385656	11385676	dre, fru, tni, omy
27	omy-miR-128-3p	UCACAGUGAACCGGUCUCUUU	21	3907	22	+	12384030	12384050	dre, fru, tni, omy
	omy-miR-128-3p	UCACAGUGAACCGGUCUCUUU			19	+	42477609	42477629	dre, fru, tni, omy
28	omy-miR-129-3p	AAGCCCUUACCCCAAAAAGCAU	22	115	7	-	50935705	50935726	dre
	omy-miR-129-3p	AAGCCCUUACCCCAAAAAGCAU			25	+	31608009	31608030	dre
29	omy-miR-129-5p	CUUUUUGCGGUCUGGGCUUGC	21	157	4	-	18861334	18861354	dre, fru, tni
	omy-miR-129-5p	CUUUUUGCGGUCUGGGCUUGC			7	-	50935747	50935767	dre, fru, tni
	omy-miR-129-5p	CUUUUUGCGGUCUGGGCUUGC			25	+	31607966	31607986	dre, fru, tni
30	omy-miR-130a-3p	CAGUGCAAUGUUAAAAGGGCAU	22	3716	10	-	31088618	31088639	dre
	omy-miR-130a-3p	CAGUGCAAUGUUAAAAGGGCAU			10	-	31092894	31092915	dre
	omy-miR-130a-3p	CAGUGCAAUGUUAAAAGGGCAU			10	+	31573581	31573602	dre
	omy-miR-130a-3p	CAGUGCAAUGUUAAAAGGGCAU			EST GI: NW_003041075	-	3035	3056	dre
31	omy-miR-130a-5p	GCCCCUUUUGUAUUGUACUACU	22	238	10	-	31088659	31088680	dre
	omy-miR-130a-5p	GCCCCUUUUGUAUUGUACUACU			10	-	31092935	31092956	dre
	omy-miR-130a-5p	GCCCCUUUUGUAUUGUACUACU			10	+	31573540	31573561	dre
	omy-miR-130a-5p	GCCCCUUUUGUAUUGUACUACU			EST GI: NW_003041075	-	3076	3097	dre
32	omy-miR-130b-3p	CAGUGCAAUAAUGAAAGGGCAU	22	1412	5	+	10513372	10513393	dre
33	omy-miR-130b-5p	ACUCUUUCCCUGUUGCACUACU	22	584	5	+	10513332	10513353	dre
34	omy-miR-130c-3p	CAGUGCAAUAUUAAAAGGGCA	21	45	10	-	17265763	17265783	dre
	omy-miR-130c-3p	CAGUGCAAUAUUAAAAGGGCA			5	+	10502866	10502886	dre
35	omy-miR-132-3p	UAACAGUCUACAGCCAUGGUCG	22	5948	15	+	26204149	26204170	dre
	omy-miR-132-3p	UAACAGUCUACAGCCAUGGUCG			10	+	33927553	33927574	dre
	omy-miR-132-3p	UAACAGUCUACAGCCAUGGUCG			10	-	34251333	34251354	dre
	omy-miR-132-3p	UAACAGUCUACAGCCAUGGUCG			EST GI: NW_003051431	+	3219	3240	dre
36	omy-miR-132-5p	ACCGUGGCUUUCGAUUGUUACU	22	16	10	+	33927514	33927535	dre
	omy-miR-132-5p	ACCGUGGCUUUCGAUUGUUACU			10	-	34251372	34251393	dre
	omy-miR-132-5p	ACCGUGGCUUUCGAUUGUUACU			EST GI: NW_003051431	+	3180	3201	dre
37	omy-miR-133a-3p	UUUGGUCCCCUUCAACCAGCU	21	9	17	-	5895797	5895817	dre, fru, tni
	omy-miR-133a-3p	UUGGUCCCCUUCAACCAGCUGU	22	1070	EST GI: NW_001878729	-	12239	12260	dre, fru, tni
	omy-miR-133a-3p	UUGGUCCCCUUCAACCAGCUGU			23	-	5570892	5570913	dre, fru, tni
38	omy-miR-133b-3p	UUUGGUCCCCUUCAACCAGCU	21	19	20	-	18914882	18914902	dre, fru, tni, omy
39	omy-miR-135a-5p	UAUGGCUUUUCAUUCCUAUGUGA	23	113	25	-	32551900	32551922	dre
40	omy-miR-135b-5p	UAUGGCUUUUUAUUCCUAUCUGA	23	19	8	+	26773365	26773387	dre
41	omy-miR-135c-5p	UAUGGCUUUCUAUUCCUAUGUG	22	484	11	+	38583560	38583581	dre, fru
	omy-miR-135c-5p	UAUGGCUUUCUAUUCCUAUGUG			23	-	17483525	17483546	dre, fru
42	omy-miR-138-3p	CGGCUACUUCACAACACCAGGG	22	3	18	+	17918125	17918146	dre
43	omy-miR-138-5p	AGCUGGUGUUGUGAAUCAGGCCGA	24	61	18	+	17918080	17918103	dre
44	omy-miR-1388-3p	AUCUCAGGUUCGUCAGCCCAUG	22	63	23	-	12112601	12112622	dre
45	omy-miR-1388-5p	AGGACUGUCCAACUUGAGAAUG	22	172	23	-	12112638	12112659	dre
46	omy-miR-139-5p	UCUACAGUGCAUGUGUCUCCAGU	23	373	EST GI: NW_003049176	-	1589	1611	dre
47	omy-miR-1-3p	UGGAAUGUAAAGAAGUAUGUAU	22	590	EST GI: NW_001878729	-	14432	14453	dre, fru
48	omy-miR-140-3p	ACCACAGGGUAGAACCACGGAC	22	21445	25	-	34937157	34937178	dre, fru
49	omy-miR-140-5p	CAGUGGUUUUACCCUAUGGUAG	22	2068	25	-	34937197	34937218	dre, fru
50	omy-miR-141-3p	UAACACUGUCUGGUAACGAUG	21	102	6	-	44230802	44230822	dre
51	omy-miR-142b-3p	UGUAGUGUUUCCUACUUUAUGG	22	372	5	-	177181	177202	drre, fru, tni
	omy-miR-142b-3p	UGUAGUGUUUCCUACUUUAUGG			15	-	14068511	14068532	drre, fru, tni
52	omy-miR-142b-5p	CAUAAAGUAGAAAGCACUACU	21	78	5	-	177219	177239	drre, fru, tni
53	omy-miR-143-3p	UGAGAUGAAGCACUGUAGCUC	21	80437	14	+	40450063	40450083	dre, omy
	omy-miR-143-3p	UGAGAUGAAGCACUGUAGCUC			14	+	40496744	40496764	dre, omy
	omy-miR-143-3p	UGAGAUGAAGCACUGUAGCUC			14	+	40604689	40604709	dre, omy
54	omy-miR-143-5p	GGUGCAGUGCUGCAUCUCUGGU	22	31	14	+	40450029	40450050	dre
	omy-miR-143-5p	GGUGCAGUGCUGCAUCUCUGGU			14	+	40496710	40496731	dre
	omy-miR-143-5p	GGUGCAGUGCUGCAUCUCUGGU			14	+	40604655	40604676	dre
55	omy-miR-144-3p	CUACAGUAUAGAUGAUGUACA	21	4	5	-	41284098	41284118	dre, fru
56	omy-miR-144-5p	GGAUAUCAUCAUAUACUGUAAGU	23	35	5	-	41284133	41284155	dre, fru
57	omy-miR-145-3p	GGAUUCCUGGAAAUACUGUUCU	22	2013	14	+	40451784	40451805	dre
	omy-miR-145-3p	GGAUUCCUGGAAAUACUGUUCU			14	+	40498465	40498486	dre
	omy-miR-145-3p	GGAUUCCUGGAAAUACUGUUCU			14	+	40606329	40606350	dre
58	omy-miR-145-5p	GUCCAGUUUUCCCAGGAAUCCCU	23	3566	14	+	40451745	40451767	dre, omy
	omy-miR-145-5p	GUCCAGUUUUCCCAGGAAUCCCU			14	+	40498426	40498448	dre, omy
	omy-miR-145-5p	GUCCAGUUUUCCCAGGAAUCCCU			14	+	40606290	40606312	dre, omy
	omy-miR-145-5p	GUCCAGUUUUCCCAGGAAUCCU	22	50	14	+	40451716	40451828	dre, omy
	omy-miR-145-5p	GUCCAGUUUUCCCAGGAAUCCU			14	+	40498397	40498509	dre, omy
59	omy-miR-146a-3p	AUCUAUGGGCUCAGUUCUUCUG	22	3737	13	+	11738950	11738971	dre
	omy-miR-146a-3p	AUCUAUGGGCUCAGUUCUUCUG			13	+	11874761	11874782	dre
60	omy-miR-146a-5p	UGAGAACUGAAUUCCAUAGAUGG	23	104876	13	+	11738911	11738933	dre, omy
	omy-miR-146a-5p	UGAGAACUGAAUUCCAUAGAUGG			13	+	11874722	11874744	dre, omy
61	omy-miR-146b-5p	UGAGAACUGAAUUCCAAGGGU	21	7552	21	-	43445986	43446006	dre
62	omy-miR-148-3p	UCAGUGCAUUACAGAACUUUGU	22	204579	9	-	2610886	2610907	dre, tni
63	omy-miR-148-5p	AAGUUCUGUGAUACACUUCGACU	23	226	9	-	2610922	2610944	dre, tni
64	omy-miR-150-5p	UCUCCCAAUCCUUGUACCAGU	21	3353	3	+	29828379	29828399	dre, omy
	omy-miR-150-5p	UAUCCCAAUCCUUGUACCAGU			3	+	29828369	29828447	dre, omy
65	omy-miR-152-3p	UCAGUGCAUAACAGAACUUUG	21	193	3	+	21062208	21062228	dre, fru, tni
	omy-miR-152-3p	UCAGUGCAUGACAGAACUUGG	21	1112	3	+	21062207	21062227	dre
66	omy-miR-153a-3p	UUGCAUAGUCACAAAAGUGAUC	22	70	7	+	40989041	40989062	dre, fru, tni
67	omy-miR-153b-3p	UUGCAUAGUCACAAAAAUGA	20	4	6	-	15473433	15473452	dre
	omy-miR-153b-3p	UUGCAUAGUCACAAAAAUGAUC	22	98	9	+	7083904	7083925	dre, fru
68	omy-miR-155-5p	UUAAUGCUAAUCGUGAUAGGGGU	23	522	1	+	548826	548848	dre
69	omy-miR-15a-5p	UAGCAGCACAGAAUGGUUUGU	21	4986	1	-	46862789	46862809	dre
	omy-miR-15a-5p	UAGCAGCACAGAAUGGUUUGU			9	-	30117517	30117537	dre
70	omy-miR-15b-5p	UAGCAGCGCAUCAUGGUUUG	20	9	7	+	26124984	26125003	dre, fru, tni
	omy-miR-15b-5p	UAGCAGCACAUCAUGGUUU	19	382	7	+	26124983	26125001	dre, fru, tni
71	omy-miR-16-5p	AUUUAGCAGCACGUAAAUAUUGG	23	3	15	+	1612505	1612527	dre, fru, tni
72	omy-miR-16a-5p	UAGCAGCACGUAAAUAUUGG	20	33659	15	+	1612507	1612526	dre
73	omy-miR-16b-5p	UAGCAGCACGUAAAUAUUGGAG	22	39120	1	-	46862576	46862597	dre, omy
74	omy-miR-16c-3p	CCAGUAUUGCUCGUGCUGCUGA	22	29	9	-	30117339	30117360	dre
75	omy-miR-16c-5p	UAGCAGCAUGUAAAUAUUGGA	21	58	9	-	30117382	30117402	dre
76	omy-mir-17-5p	CCAAAGUGCUUACAGUGCAGGUAG	24	26	8	+	45337789	45337812	dre, fru, tni
	omy-mir-17-5p	CCAAAGUGCUUACAGUGCAGGUAG			EST GI: NW_003045987	+	61450	61473	dre, fru, tni
77	omy-miR-17a-3p	ACUGCAGUGGAGGCACUUCUAGC	23	4	8	+	45337827	45337849	dre
78	omy-miR-17a-5p	CAAAGUGCUUACAGUGCAGGUAG	23	15138	8	+	45337789	45337811	dre
	omy-miR-17a-5p	CAAAGUGCUUACAGUGCAGGUAG		15002	EST GI: NW_003045987	+	61450	61472	dre
79	omy-miR-181a *-3p	ACCAUCGACCGUUGAUUGUACC	22	1308	22	-	24052702	24052723	dre
	omy-miR-181a*-3p	ACCAUCGACCGUUGACUGUGC	21	25	2	-	44167209	44167229	dre, fru, tni
	omy-miR-181a*-3p	ACCAUCGACCGUUGACUGUACC	22	2360	8	-	53595538	53595559	dre
80	omy-miR-181a-5p	AACAUUCAACGCUGUCGGUGAGU	23	34609	2	-	44167245	44167267	dre, fru, tni, omy
	omy-miR-181a-5p	AACAUUCAACGCUGUCGGUGAGU		11154	3	+	31508563	31508585	dre, fru, tni, omy
	omy-miR-181a-5p	AACAUUCAACGCUGUCGGUGAGU			22	-	24052743	24052765	dre, fru, tni, omy
	omy-miR-181a-5p	AACAUUCAACGCUGUCGGUGAGU			8	-	53595578	53595600	dre, fru, tni, omy
81	omy-miR-181b-2-3p	ACUCACUGAUCAAUGAAUGCAA	22	20	8	-	53595393	53595414	dre
82	omy-miR-181b-3p	AACAUUCAUUGCUGUCGGA	19	25	5	-	4852730	4852748	dre, fru, tni
	omy-miR-181b-3p	AACAUUCAUUGCUGUCGGA	19		5	-	5006153	5006171	dre, fru, tni
83	omy-miR-181b-2-5p	AACAUUCAUUGCUGUCGGUGGGUU	24	30973	22	-	24052530	24052553	dre, fru, tni
	omy-miR-181b-2-5p	AACAUUCAUUGCUGUCGGUGGGUU			2	-	44164845	44164868	dre, fru, tni
	omy-miR-181b-2-5p	AACAUUCAUUGCUGUCGGUGGGUU			8	-	53595428	53595451	dre, fru, tni
84	omy-miR-181c-5p	ACAUUCAUUGCUGUCGGUGGGUU	23	270	3	+	31508807	31508829	dre
85	omy-miR-182-3p	GGUGGUUCUAGACUUGCCAACU	22	8	4	+	14886119	14886140	dre, tni
86	omy-miR-182-5p	UUUGGCAAUGGUAGAACUCACACU	24	68653	4	+	14886077	14886100	dre, tni
87	omy-miR-183-3p	UGAAUUACCAUAGGGCCAUAA	21	3	4	+	14885030	14885050	dre, fru
88	omy-miR-183-5p	UAUGGCACUGGUAGAAUUCACU	22	20556	4	+	14884990	14885011	dre, fru
89	omy-miR-18-3p	ACUGCCCUAAGUGCCCCUUCU	21	12	EST GI: NW_003045987	+	61599	61619	dre, fru
90	omy-miR-18-5p	UAAGGUGCAUUUAGUGCAGAUAG	23	41	EST GI: NW_003045987	+	61558	61580	dre, fru
91	omy-miR-18a-3p	ACUGCCCUAAGUGCUCCUUCUGG	23	525	8	+	45337961	45337983	dre, fru
92	omy-miR-18a-5p	UAAGGUGCAUCUAGUGCAGAUAG	23	7189	8	+	45337920	45337942	dre, fru
93	omy-miR-18c-5p	UAAGGUGCAUCUAGUGUAGUUAG	23	17	14	-	32740032	32740054	dre
94	omy-miR-184-3p	UGGACGGAGAACUGAUAAGGA	21	65	18	+	26309114	26309134	dre
	omy-miR-184-3p	UGGACGGAGAACUGAUAAGGGU	22	367	7	-	30486369	30486390	dre, fru, tni
95	omy-miR-187-3p	UCGUGUCUUGUGUUGCAGCCAGA	23	51	19	+	33277217	33277239	dre
	omy-miR-187-3p	UCGUGUCUUGUGUUGCAGCCAGA			19	+	33424664	33424686	dre
96	omy-miR-187-5p	GGCUGCAACACAGGACAUGGGU	22	5	19	+	33277178	33277199	dre, fru, tni
	omy-miR-187-5p	GGCUGCAACACAGGACAUGGGU	22	5	19	+	33424625	33424646	dre, fru, tni
	omy-miR-187-5p	CUGCAACACAGGACAUGGGAGU		19	19	+	33277179	33277200	dre
	omy-miR-187-5p	CUGCAACACAGGACAUGGGAGU			19	+	33424626	33424647	dre
97	omy-miR-190-5p	UGAUAUGUUUGAUAUAUUAGGUUG	24	159	EST GI: NW_003046661	-	83711	83734	dre, fru
98	omy-miR-190b-5p	UGAUAUGUUUGAUAUUGGGUUG	22	20	14	+	14775386	14775407	dre
99	omy-miR-192-3p	CCUGUCAGUUAUGUAGGCCACUG	23	3	10	+	22538414	22538436	dre
100	omy-miR-192-5p	UGACCUAUGAAUUGACAGCCAGUA	24	4	10	+	22538376	22538399	dre, fru, tni
	omy-miR-192-5p	AUGACCUAUGAAUUGACAGCCA	22	1177	10	+	22538374	22538395	dre, fru, tni, omy
101	omy-miR-193a-3p	AACUGGCCUACAAAGUCCCAGU	22	1301	25	+	13281487	13281508	dre
	omy-miR-193a-3p	AACUGGCCUACAAAGUCCCAGU			6	-	19214357	19214378	dre
102	omy-miR-193a-5p	UGGGUCUUUGCGGGCAAGGUGA	22	30	25	+	13281447	13281468	dre
	omy-miR-193a-5p	UGGGUCUUUGCGGGCAAGGUGA		30	6	-	19214394	19214415	dre
103	omy-miR-193b-3p	AACUGGCCCGCAAAGUCCCGCU	22	4791	3	-	40046195	40046216	dre
104	omy-miR-194a-5p	UGUAACAGCAACUCCAUGUGGA	22	587	10	+	22538193	22538214	dre
105	omy-miR-196a-5p	UAGGUAGUUUCAUGUUGUUGGG	22	7932	23	-	35142057	35142078	dre, fru, tni, omy
	omy-miR-196a-5p	UAGGUAGUUUCAUGUUGUUGGG			19	+	14022489	14022510	dre, fru, tni, omy
	omy-miR-196a-5p	UAGGUAGUUUAAUGUUGUUGGG		16	11	+	2100038	2100059	dre, fru, tni
106	omy-miR-196b-5p	UAGGUAGUUUCAAGUUGUUGGG	22	66	3	+	20672591	20672612	dre
107	omy-miR-196d-5p	AGGUAGUUUCAUGUUGUUGGGC	22	79	16	+	18989354	18989375	dre
108	omy-miR-199-3p	ACAGUAGUCUGCACAUUGGUUA	22	1767	5	+	65584160	65584181	dre, fru, tni
	omy-miR-199-3p	ACAGUAGUCUGCACAUUGGUUA			5	-	857072	857093	dre, fru, tni
	omy-miR-199-3p	ACAGUAGUCUGCACAUUGGUUA			EST GI: NW_003041549	+	152691	152712	dre, fru, tni
	omy-miR-199-3p	AACAGUAGUCUGCACAUUGGUU		89	3	+	47034593	47034614	dre, fru, tni
	omy-miR-199-3p	AACAGUAGUCUGCACAUUGGUU	22	171	5	+	65584162	65584183	dre, fru, tni
	omy-miR-199-3p	ACAGUAGUCUGCACAUUGGUUA		1763	20	+	13492857	13492878	dre, fru, tni, omy
	omy-miR-199-3p	ACAGUAGUCUGCACAUUGGUUA			20	+	13606119	13606140	dre, fru, tni, omy
109	omy-miR-199-5p	CCCAGUGUUCAGACUACCUGUUC	23	6907	5	+	65584121	65584143	dre, fru, tni
	omy-miR-199-5p	UAACCAAUGUGCAGACUACUGU	22	6	20	-	13492858	13492879	dre, fru, tni
	omy-miR-199-5p	UAACCAAUGUGCAGACUACUGU		6	20	-	13606120	13606141	dre, fru, tni
	omy-miR-199-5p	CCCAGUGUUCAGACUACCUGUUC	23	7728	20	+	13492818	13492840	dre, fru, tni, omy
	omy-miR-199-5p	CCCAGUGUUCAGACUACCUGUUC			20	+	13606080	13606102	dre, fru, tni, omy
	omy-miR-199-5p	CCCAGUGUUCAGACUACCUGUUC			5	-	857110	857132	dre, fru, tni, omy
	omy-miR-199-5p	CCCAGUGUUCAGACUACCUGUUC			EST GI: NW_003041549	+	152652	152674	dre, fru, tni, omy
	omy-miR-199-5p	CCCAGUGUUCAGACUACCUGUUC			3	+	47034552	47034574	dre, fru, tni, omy
110	omy-miR-19a-3p	UGUGCAAAUCUAUGCAAAACUGA	23	5099	8	+	45338114	45338136	dre, fru
111	omy-miR-19a-5p	AGUUUUGCAUAGUUGCACUAC	21	28	8	+	45338079	45338099	dre, fru
112	omy-miR-19b-3p	UGUGCAAAUCCAUGCAAAACUGAC	24	3	8	+	45338483	45338506	dre, fru, tni
	omy-miR-19b-3p	UGUGCAAAUCCAUGCAAAACUGAC	24	3	EST GI: NW_003045987	+	62026	62049	dre, fru, tni
	omy-miR-19b-3p	UGUGCAAAUCCAUGCAAAACUGA	23	20319	EST GI: NW_003045987	+	62027	62049	dre, fru, tni
	omy-miR-19b-3p	UGUGCAAAUCCAUGCAAAACUGA		15652	8	+	45338482	45338504	dre
113	omy-miR-19c-3p	UGUGCAAAUCCAUGCAAAACU	21	156	14	-	32739651	32739671	dre
114	omy-miR-19d-3p	UGUGCAAACCCAUGCAAAACUGA	23	1169	14	-	354311	354333	dre
115	omy-miR-19d-5p	AGCUUUGCAGGGUGGGCAGUCAGC	24	4	14	-	354348	354371	dre
116	omy-miR-20a-3p	ACUGCAGUGUGAGCACUUGA	20	8	8	+	45338330	45338349	dre, omy
117	omy-miR-20a-5p	UAAAGUGCUUAUAGUGCAGGUAG	23	10018	EST GI: NW_003045987	+	61858	61880	dre, fru, tni
	omy-miR-20-5p	UAAAGUGCUUAUAGUGCAGGUAGUU	25	5	EST GI: NW_003045987	+	61858	61882	dre, fru, tni
	omy-miR-20a-5p	UAAAGUGCUUAUAGUGCAGGUAG	23	10185	8	+	45338293	45338315	dre
118	omy-miR-20b-5p	CAAAGUGCUCACAGUGCAGGUA	22	161	14	-	32739824	32739845	dre
119	omy-miR-21-3p	CGACAACAGUCUGUAGGCUGU	21	52	10	-	25808287	25808307	dre, fru
120	omy-miR-21-5p	UAGCUUAUCAGACUGGUGUUGGC	23	335701	15	+	16103796	16103818	dre
	omy-miR-21-5p	UAGCUUAUCAGACUGGUGUUGAC		11145	10	-	25808247	25808394	dre, fru, tni, omy
	omy-miR-21-5p	UAGCUUAUCAGACUGGUGUUGGC		335479	10	-	25808324	25808346	dre, fru, omy
121	omy-miR-200-3p	UAAUACUGCCUGGUAAUGAUGAU	23	45	23	+	23553677	23553758	dre, fru, tni, omy
122	omy-miR-200a-3p	UAACACUGUCUGGUAACGAUGU	22	368	23	+	23553859	23553880	dre, tni
	omy-miR-200a-3p	UAACACUGUCUGGUAAUGAUG	21	37	23	+	23553808	23553893	dre, fru, tni, omy
123	omy-miR-200a-5p	CAUCUUACCUGACAGUGCUGGA	22	4	23	+	23553821	23553842	dre, tni
124	omy-miR-200b-3p	UAAUACUGCCUGGUAAUGAUGA	22	515	23	+	23553726	23553747	dre, omy
125	omy-miR-200b-5p	CAUCUUACGAGGCAGCAUUGGA	22	3	23	+	23553689	23553710	dre
126	omy-miR-200c-3p	UAAUACUGCCUGGUAAUGAUG	21	88	6	-	44231005	44231025	dre
127	omy-miR-202-3p	AAAGAGGCAUAGGGCAUGGGA	21	513	13	+	50011153	50011173	dre, fru
128	omy-miR-202-5p	UUCCUAUGCAUAUACCUCUUU	21	227029	13	+	50011119	50011139	dre, fru
129	omy-miR-203a-3p	GUGAAAUGUUUAGGACCACUUG	22	305	17	-	43694564	43694585	dre
130	omy-miR-203b-3p	UGAAAUGUUUAGGACCACUUGAU	23	17	20	+	27047313	27047335	dre
131	omy-miR-204-5p	UUCCCUUUGUCAUCCUAUGCCU	22	785	5	+	23943937	23943958	dre, fru, tni, omy
	omy-miR-204-5p	UUCCCUUUGUCAUCCUAUGCCU			7	-	29591785	29591806	dre, fru, tni, omy
132	omy-miR-205-5p	UCCUUCAUUCCACCGGAGUCUG	22	56	23	+	32809245	32809266	dre, fru, tni, omy
133	omy-miR-206-3p	UGGAAUGUAAGGAAGUGUGUGG	22	133	20	-	18916160	18916181	dre
	omy-miR-206-3p	UGGAAUGUAAGGAAGUGUGUGG		113	17	-	5900067	5900088	dre
134	omy-miR-210-3p	CUGUGCGUGUGACAGCGGCUAA	22	972	25	+	26951435	26951456	dre
135	omy-miR-210-5p	AGCCACUGACUAACGCACAUUG	22	1950	25	+	26951395	26951416	dre
136	omy-miR-212-5p	ACCUUGGCUCUAGACUGCUUACU	23	15	10	+	33927191	33927213	dre, fru, tni
	omy-miR-212-5p	ACCUUGGCUCUAGACUGCUUACU		15	10	-	34251696	34251718	dre, fru, tni
	omy-miR-212-5p	ACCUUGGCUCUAGACUGCUUACU			15	+	26203841	26203863	dre, fru, tni
137	omy-miR-214-3p	ACAGCAGGCACAGACAGGCAG	21	475	20	+	13495044	13495064	dre
	omy-miR-214-3p	ACAGCAGGCACAGACAGGCAG			20	+	13608306	13608326	dre
138	omy-miR-214-5p	UGCCUGUCUACACUUGCUGUGC	22	71	20	+	13495004	13495025	dre
	omy-miR-214-5p	UGCCUGUCUACACUUGCUGUGC			20	+	13608266	13608287	dre
139	omy-miR-216a-5p	UAAUCUCAGCUGGCAACUGUGAG	23	4	22	-	31475121	31475143	dre
140	omy-miR-216b-5p	UAAUCUCUGCAGGCAACUGUGA	22	4	22	-	31475422	31475443	dre
141	omy-miR-217-5p	UACUGCAUCAGGAACUGAUUGGA	23	132	22	-	31474886	31474908	dre
142	omy-miR-2184-5p	AACAGUAAGAGUUUAUGUGCU	21	30	10	-	33936783	33936803	dre
	omy-miR-2184-5p	AACAGUAAGAGUUUAUGUGCU			10	+	34242165	34242185	dre
143	omy-miR-2187-5p	UUAAUUAGUAUAGCCUGUUUUAG	23	3	17	+	16758326	16758348	dre
144	omy-miR-218a-3p	AAACAUGGUUCUGUCAAGCA	20	7	1	+	27656292	27656311	dre
145	omy-miR-218a-5p	UUGUGCUUGAUCUAACCAUGU	21	15983	14	-	25925418	25925438	dre, omy
	omy-miR-218a-5p	UUGUGCUUGAUCUAACCAUGU			1	+	27656253	27656273	dre, omy
146	omy-miR-218b-5p	UUGUGCUUGAUCUAACCAUG	20	97	10	-	17023931	17023950	dre
147	omy-miR-219-3p	AGAAUUGUGGCUGGACAUCUGU	22	28	10	+	14184356	14184377	dre
	omy-miR-219-3p	AGAAUUGUGGCUGGACAUCUGU			5	+	66281781	66281802	dre
148	omy-miR-219-5p	UGAUUGUCCAAACGCAAUUCUUG	23	57	5	+	66281737	66281759	dre, fru, tni
	omy-miR-219-5p	UGAUUGUCCAAACGCAAUUCUUG			10	+	14184313	14184335	dre, fru, tni
	omy-miR-219-5p	UGAUUGUCCAAACGCAAUUCUUG			5	+	66281736	66281758	dre, fru, tni
	omy-miR-219-5p	UGAUUGUCCAAACGCAAUUCUUG			19	-	13075283	13075305	dre, fru, tni
149	omy-mir-221-3p	AGCUACAUUGUCUGCUGGGUUUCAUU	26	5	9	-	5240168	5240260	dre, fru, tni, omy
	omy-miR-221-3p	AGCUACAUUGUCUGCUGUGU	20	3	EST GI: NW_001879391	+	73633	73652	fru, tni
150	omy-miR-221-3p	UACAAUGUAGAUUUCUGU	18	4	1	+	43274413	43274430	dre, fru, tni
	omy-miR-221-5p	UACAAUGUAGAUUUCUGU		4	7	+	27653661	27653678
151	omy-miR-222-3p	AGCUACAUCUGGCUACUGG	19	75	13	+	21235529	21235547	dre, fru, tni
152	omy-miR-222b-3p	AGCUACAUCUGAUUACUGGGUCA	23	725	21	+	47404067	47404089	dre
153	omy-miR-223-3p	UGUCAGUUUGUCAAAUACCCCA	22	1836	5	-	20263888	20263909	dre
154	omy-miR-22a-3p	AAGCUGCCAGCUGAAGAACUGA	22	16631	15	-	25105991	25106012	dre, fru, tni, omy
155	omy-miR-22a-5p	AGUUCUUCACUGGCAAGCUUUU	22	408	15	-	25106032	25106053	dre, fru, tni
156	omy-miR-22b-3p	AAGCUGCCAGUUGAAGAGCUGU	22	1099	5	+	9819997	9820018	dre
157	omy-miR-22b-5p	CGUUCUUCACUGGCUAGCUUU	21	278	5	+	9819960	9819980	dre
158	omy-miR-23a-3p	AUCACAUUGCCAGGGAUUUCCACC	24	3	22	+	4876877	4876900	dre, fru, tni
	omy-miR-23a-3p	AUCACAUUGCCAGGGAUUUCCACC	24	3	22	+	5022241	5022264	dre, fru, tni
	omy-miR-23a-3p	AUCACAUUGCCAGGGAUUUCCA	22	50743	3	-	9885444	9885465	dre, fru, tni
159	omy-miR-23a-3p	AUCACAUUGCCAGGGAUUUCCA			3	+	9694837	9694858	dre, fru, tni, omy
	omy-miR-23a-3p	AUCACAUUGCCAGGGAUUUCCA			22	+	4876876	4876897	dre, fru, tni, omy
	omy-miR-23a-3p	AUCACAUUGCCAGGGAUUUCCA			22	+	5022240	5022261	dre, fru, tni, omy
160	omy-miR-23a-3p	AUCACAUUGCCAGGGAUUUCCA			2	+	31878503	31878524	dre, fru, tni, omy
	omy-miR-23a-5p	GGAUUCCUGGCAGAGUGAUUU	21	18	2	+	31878466	31878486	dre
	omy-miR-23a-5p	GGAAUUCCUGGUAGAGUGAUUU	22	19	3	-	9885483	9885504	dre, fru, tni
161	omy-miR-23a-5p	GGAAUUCCUGGUAGAGUGAUUU			3	+	9694798	9694819	dre, fru, tni
	omy-miR-23b-3p	AUCACAUUGCCAGGGAUUACCACAAA	26	5	8	-	30896559	30896584	fru
162	omy-miR-23b-3p	AUCACAUUGCCAGGGAUUACCA	22	7305	10	+	10612694	10612715	dre, omy
	omy-miR-24-3p	UGGCUCAGUUCAGCAGGAAC	20	13382	2	+	31883835	31883854	dre, fru, tni
	omy-miR-24-3p	UGGCUCAGUUCAGCAGGAACAG	22	226973	10	+	10618948	10618969	dre
	omy-miR-24-3p	UGGCUCAGUUCAGCAGGAACAG			3	+	9701584	9701605	dre
	omy-miR-24-3p	UGGCUCAGUUCAGCAGGAACAG			8	-	30891459	30891480	dre
163	omy-miR-24-3p	UGGCUCAGUUCAGCAGGAACAG			22	+	5036748	5036769	dre
	omy-miR-24-1-5p	GUGCCUACUGAGCUGAUAUCAGU	23	55	2	+	31883797	31883819	dre, fru, tni
164	omy-miR-24-1-5p	GUGCCUACUGAGCUGAUAUCAGU			10	+	10618912	10618934	dre, fru, tni
	omy-miR-24-2-3p	GUGCCUGCUGUGCUGAUA	18	5	20	+	9180250	9180267	dre, fru, tni
165	omy-miR-24-2-3p	UGCCUGCUGUGCUGAUAAUCAGU	23	25	3	+	9701548	9701570	dre, fru, tni
166	omy-miR-25-3p	CAUUGCACUUGUCUCGGUCUGA	22	94782	14	-	354207	354228	dre, omy
	omy-miR-26-5p	UUCAAGUAAUCCAGGAUAGGCUG	23	9	9	+	41990165	41990187	dre, fru, tni
	omy-miR-26a-5p	UUCAAGUAAUCCAGGAUAGGCU	22	25763	9	+	41990164	41990185	dre, omy
167	omy-miR-26a-5p	UUCAAGUAAUCCAGGAUAGGCU			24	-	20052498	20052519	dre, omy
168	omy-miR-26b-3p	CCUAUUCUUGAUUACUUGUUUC	22	96	23	-	24136040	24136061	dre
169	omy-miR-26b-5p	UUCAAGUAAUCCAGGAUAGG	20	8132	23	-	24136081	24136100	dre
170	omy-miR-27a-3p	UUCACAGUGGCUAAGUUCCGC	21	9296	2	+	31880424	31880444	dre
171	omy-miR-27b-3p	UUCACAGUGGCUAAGUUCUGC	21	20345	8	-	30896375	30896395	dre, fru
172	omy-miR-27b-5p	AGAGCUUAGCUGAUUGGUGAAC	22	261	8	-	30896413	30896434	dre, fru
173	omy-miR-27c-3p	UUCACAGUGGUUAAGUUCUGC	21	4841	3	+	9695061	9695081	dre, omy
	omy-miR-27c-3p	UUCACAGUGGUUAAGUUCUGC			3	-	9885221	9885241	dre, omy
174	omy-miR-27d-3p	UUCACAGUGGCUAAGUUCU	19	291	10	+	10612848	10612866	dre
175	omy-miR-27e-3p	UUCACAGUGGCUAAGUUCAGU	21	1586	22	+	5029223	5029243	dre
176	omy-mir-296	AGCCUCUCGGCGCCCCCUCGAUGCU	25	8					omy
177	omy-mir-296	GCCUCUCGGCGCCCCCUAGAUGCU	24	3					omy
178	omy-miR-29a-3p	UAGCACCAUUUGAAAUCGGUUA	22	5468	4	-	11211703	11211724	dre
	omy-miR-29b-3p	UAGCACCAUUUGAAAUCAGUGUU	23	3723	6	-	52152878	52152900	dre, omy
179	omy-miR-29b-3p	UAGCACCAUUUGAAAUCAGUGUU			4	-	11213128	11213150	dre, omy
180	omy-miR-29b-5p	CUGGUUUCACAUGGUGGUUUAGA	23	57	4	-	11213168	11213190	dre
181	omy-miR-301-3p	CAGUGCAAUAGUAUUGUCAAAGCA	24	436	10	-	17264663	17264686	dre, fru, tni
	omy-miR-301-3p	CAGUGCAAUAGUAUUGUCAAAGC	23	752	10	-	31088492	31088514	dre
	omy-miR-301-3p	CAGUGCAAUAGUAUUGUCAAAGC			10	-	31092768	31092790	dre
	omy-miR-301-3p	CAGUGCAAUAGUAUUGUCAAAGC			10	+	31573706	31573728	dre
	omy-miR-301-3p	CAGUGCAAUAGUAUUGUCAAAGC			EST GI: NW_003041075	-	2909	2931	dre
182	omy-miR-301-5p	GCUCUGACGAGGUUGCACUACU	22	64	10	-	17264703	17264724	dre, fru, tni
183	omy-miR-301a-5p	GCUCUGACUUUAUUGCACUACU	22	119	10	-	31088530	31088551	dre
	omy-miR-301a-5p	GCUCUGACUUUAUUGCACUACU			10	-	31092806	31092827	dre
	omy-miR-301a-5p	GCUCUGACUUUAUUGCACUACU			10	+	31573669	31573690	dre
184	omy-miR-301a-5p	GCUCUGACUUUAUUGCACUACU			EST GI: NW_003041075	-	2947	2968	dre
185	omy-miR-30b-5p	UGUAAACAUCCUACACUCAGCU	22	5835	16	+	23860442	23860463	dre
186	omy-miR-30c-3p	CCGGGAGUGGGAUGUUUGCGCU	22	49	13	+	28559243	28559264	dre
	omy-miR-30c-5p	UGUAAACAUCCUACACUCUCGGC	23	29	13	+	28559205	28559227	dre, fru, tni
187	omy-miR-30c-5p	UGUAAACAUCCUACACUCUCAGCU	24	38388	13	+	28559204	28559227	dre
188	omy-miR-30d-5p	UGUAAACAUCCCCGACUGGAAGC	23	54653	16	+	23860153	23860175	dre, omy
189	omy-miR-30e-3p	CUUUCAGUCGGAUGUUUGCAGC	22	9510	13	+	28550307	28550328	dre
	omy-miR-30e-5p	UGUAAACAUCCUCGACUGGAAGCU	24	48511	13	+	28550267	28550290	dre
190	omy-miR-30e-5p	UGUAAACAUCCUUGACUGGAAG	22	4369	13	+	28550257	28550336	dre, omy
191	omy-miR-31-5p	AGGCAAGAUGUUGGCAUAGCUGU	23	18	EST GI: NW_003045836	+	272	294	dre
192	omy-miR-338-3p	UCCAGCAUCAGUGAUUUUGUUG	22	155	3	-	49244909	49244930	dre, fru, tni
	omy-miR-338-3p	UCCAGCAUCAGUGAUUUUGUUGC	23	3	12	-	35022107	35022191	fru, omy
	omy-miR-338-3p	UCCAGCAUCAGUGAUUUUGUUG	22	165	12	-	35022119	35022140	dre
	omy-miR-338-3p	UCCAGCAUCAGUGAUUUUGUUG			12	-	15768084	15768105	dre
	omy-miR-338-3p	UCCAGCAUCAGUGAUUUUGUUG			EST GI: NW_003047837	-	4528	4549	dre
193	omy-miR-338-5p	AACAAUAUCCUGAUGCUGCAUGAGU	25	7	12	-	15768120	15768144	dre
	omy-miR-338-5p	AACAAUAUCCUGAUGCUGCAUGAGU			EST GI: NW_003047837	-	4564	4588	dre
194	omy-miR-34-3p	CAAUCAGCAAGUAUACUGCCC	21	17	23	+	22084468	22084488	dre
195	omy-miR-34-5p	UGGCAGUGUCUUAGCUGGUUGUU	23	15171	23	+	22084426	22084448	dre
196	omy-miR-34b-5p	AGGCAGUGUAGUUAGCUGAUUG	22	424	5	-	58899057	58899078	dre
197	omy-miR-363-3p	AAUUGCACGGUAUCCAUCUGUA	22	278	14	-	32739303	32739324	dre
198	omy-miR-365-3p	UAAUGCCCCUAAAAAUCCUUAU	22	811	25	+	13282561	13282582	dre, fru, tni
	omy-miR-365-3p	UAAUGCCCCUAAAAAUCCUUAU			6	-	19212695	19212716	dre, fru, tni
	omy-miR-365-3p	UAAUGCCCCUAAAAAUCCUUAU			3	-	40044064	40044085	dre, fru, tni
199	omy-miR-365-5p	AGGGACUUUUAGGGGCAGCU	20	147	25	+	13282521	13282540	dre, fru, tni
	omy-miR-365-5p	AGGGACUUUUAGGGGCAGCU			6	-	19212737	19212756	dre, fru, tni
200	omy-miR-375-3p	UUUGUUCGUUCGGCUCGCGUUA	22	2555	6	+	15655681	15655702	dre, omy
	omy-miR-375-3p	UUUGUUCGUUCGGCUCGCGUUA			9	-	11149321	11149342	dre, omy
201	omy-miR-429-3p	UAAUACUGUCUGGUAAUGCCGU	22	6	23	+	23555513	23555534	dre, omy
202	omy-mir-430a	UAAGUGCUACUUGUUGGGGUA	21	5	10	-	4619584	4619684	dre, ola
203	omy-miR-451-3p	UUUAGCAAUGGUAAGGGUUCU	21	118	5	-	41283985	41284005	dre
204	omy-miR-451-5p	AAACCGUUACCAUUACUGAGU	21	30594	5	-	41284005	41284025	dre
205	omy-miR-454a-3p	UAGUGCAAUAUUGCUUAUAGGGUU	24	409	10	-	31088320	31088343	dre
	omy-miR-454a-3p	UAGUGCAAUAUUGCUUAUAGGGUU			10	-	31092596	31092619	dre
	omy-miR-454a-3p	UAGUGCAAUAUUGCUUAUAGGGUU			10	+	31573877	31573900	dre
	omy-miR-454a-3p	UAGUGCAAUAUUGCUUAUAGGGUU			EST GI: NW_003041075	-	2737	2760	dre
206	omy-miR-454b-3p	UAGUGCAAUAUUGCUUAUAGGGU	23	670	5	+	10510361	10510383	dre
207	omy-miR-454b-5p	ACCCUAUCAAUAUUGUCUCUGC	22	69	5	+	10510319	10510340	dre
208	omy-miR-455-3p	UGCAGUCCAUGGGCAUAUACAC	22	699	5	-	66430766	66430787	dre, fru, tni
	omy-miR-455-3p	UGCAGUCCAUGGGCAUAUACAC			EST GI: NW_003043054	+	47261	47282	dre, fru, tni
209	omy-miR-455-5p	GUAUGUGCCCUUGGACUACAUU	22	16	EST GI: NW_003043054	+	47223	47244	dre, fru, tni
	omy-miR-455-5p	UAUGUGCCCUUGGACUACAUCG	22	256	5	-	66430803	66430824	dre, fru, tni, omy
210	omy-miR-456-3p	CAGGCUGGUUAGAUGGUUGUC	21	174	17	+	20478948	20478968	dre
211	omy-miR-458-3p	AUAGCUCUUUGAAUGGUACUGC	22	60	14	-	26650567	26650588	dre
212	omy-miR-462-5p	UAACGGAACCCAUAAUGCAGCUG	23	7938	8	+	26850083	26850105	dre
213	omy-miR-489-3p	UGACAUCAUAUGUACGGCUGCU	22	21	19	+	39839727	39839748	dre
214	omy-miR-499-3p	AACAUCACUUUAAGUCUCUGCU	22	15	11	-	24971024	24971045	dre
	omy-miR-499-3p	AACAUCACUUUAAGUCUCUGCU			23	+	18150627	18150648	dre
215	omy-miR-499-5p	UUAAGACUUGCAGUGAUGUUU	21	599	23	+	18150589	18150609	dre, omy
	omy-miR-499-5p	UUAAGACUUGUAGUGAUGUUU			11	-	24971008	24971098	dre, omy
	omy-miR-499-5p	UUAAGACUUGCAGUGAUGUUU			11	-	24971062	24971082	dre, omy
216	omy-miR-722-3p	UUUUUGCAGAAACGUUUCAGA	21	3	1	-	55355157	55355177	dre
	omy-miR-722-3p	UUUUUGCAGAAACGUUUCAGA			3	+	44128257	44128277	dre
217	omy-miR-724-5p	UUAAAGGGAAUUUGCGACUGUU	22	133	8	+	24830988	24831009	dre
	omy-miR-724-5p	UUAAAGGGAAUUUGCGACUGUU			11	+	2283195	2283216	dre
218	omy-miR-725-3p	UUCAGUCAUUGUUUCUGGUAGU	22	117	22	-	24755366	24755387	dre, omy
	omy-miR-725-3p	UUCAGUCAUUGUUUCUGGUAGU			22	-	25163412	25163433	dre, omy
219	omy-miR-726-3p	UUCACUACUAGCAGAACUCGGA	22	34	11	-	25241443	25241464	dre
220	omy-miR-726-5p	GGAGUUCCGCUAGUUCUGAAC	21	4	11	-	25241484	25241504	dre
221	omy-miR-727-5p	UCAGUCUUCAAUUCCUCCCAGC	22	17	2	-	3168313	3168334	dre
	omy-miR-727-5p	UCAGUCUUCAAUUCCUCCCAGC			24	+	25897045	25897066	dre
222	omy-miR-728-3p	AUACUAAGUACACUACGUUUUC	22	6	24	+	25902225	25902246	dre
	omy-miR-728-3p	AUACUAAGUACACUACGUUUUC			2	-	3166074	3166095	dre
223	omy-miR-730-5p	UCCUCAUUGUGCAUGCUGUGUGU	23	6	7	+	23412647	23412669	dre
224	omy-miR-731-3p	CACCGGGAAUUUCGUGUCAGC	21	35	8	+	26850354	26850374	dre
225	omy-miR-731-5p	AAUGACACGUUUUCUCCCGGAU	22	1727	8	+	26850313	26850334	dre, omy
226	omy-let-7a-3p	ACUAGUGAUUUUGUUGUU	18	8	11	+	8197368	8197385	dre, fru, tni
	omy-let-7a-3p	CUAUACAGUCUAUUGCCUUCCU	22	523	EST GI: NW_001884535	+	44243	44264	dre
	omy-let-7a-3p	CUAUACAGUCUAUUGCCUUCCU			EST GI: NW_001884535	-	252619	252640	dre
	omy-let-7a-3p	CUAUACAACCUCCUAGCUUUCC	22	30	15	+	21608658	21608679	dre, tni
	omy-let-7a-3p	CUGUACAGCCUCCUAGCUUUCC	22	33	5	+	28066963	28066984	dre
	omy-let-7a-3p	UAUACAACUUACUGUCUUUCCU	22	3	25	+	2024001	2024022	fru, tni
	omy-let-7a-3p	CUAUACAACUUACUGUCUUUCC	22	39	4	-	18467985	18468006	dre, fru, tni
	omy-let-7a-3p	CUAUACAAUCUACUGUCUUUCU	22	129	11	-	27394661	27394682	dre
	omy-let-7a-3p	CUAUACAGUCUAUUGCCUUCC	21	110	6	-	57919595	57919615	dre
227	omy-let-7a-5p	UGGAAGACUAGUGAUUUUGUUGUU	24	1142	25	-	12526429	12526452	dre
	omy-let-7a-5p	UGGAAGACUAGUGAUUUUGUUGUU			7	-	14512402	14512425	dre
	omy-let-7a-5p	UGGAAGACUAGUGAUUUUGUUGUU			7	-	14619178	14619201	dre
	omy-let-7a-5p	UGGAAGACUAGUGAUUUUGUUGUUA	25	81	2	-	57908022	57908046	dre
228	omy-let-7-5p	UGAGGUAGUAGGUUGUAUAGUU	22	621111	4	-	18468035	18468056	dre, fru, tni, omy
	omy-let-7-5p	UGAGGUAGUAGGUUGUAUAGUU			15	+	21608613	21608634	dre, fru, tni, omy
	omy-let-7-5p	UGAGGUAGUAGGUUGUAUAGUU			11	-	27394711	27394732	dre, fru, tni, omy
	omy-let-7-5p	UGAGGUAGUAGGUUGUAUAGUU			5	+	28066918	28066939	dre, fru, tni, omy
	omy-let-7-5p	UGAGGUAGUAGGUUGUAUAGUU			EST GI: NW_001884535	+	44187	44208	dre, fru, tni, omy
	omy-let-7-5p	UGAGGUAGUAGGUUGUAUAGUU			EST GI: NW_001884535	-	252675	252696	dre, fru, tni, omy
	omy-let-7-5p	UGAGGUAGUAGGUUGUAUAGUU			6	-	57919649	57919670	dre, fru, tni, omy
229	omy-let-7b-3p	CAACAAAUCACAGUCUGCCCUA	22	3	5	+	56320205	56320226	dre
230	omy-let-7b*-3p	CUAUACAACCUACUGCCUUCC	21	136	4	-	18466968	18466988	dre, fru
	omy-let-7b*-3p	CUAUACAACCUACUGCCUUCC			25	+	2026719	2026739	dre, Fru
231	omy-let-7b-5p	UGAGGUAGUAGGUUGUGUGGUU	22	8052	4	-	18467022	18467043	dre, fru
	omy-let-7b-5p	UGAGGUAGUAGGUUGUGUGGUU			25	+	2026664	2026685	dre, fru
	omy-let-7c-3p	CUGUACAACCUUCUAGCUUUCC	22	56	15	+	30329837	30329858	dre
	omy-let-7c-3p	CUGUACAACCUUCUAGCUUUCC			21	+	34460777	34460798	dre
232	omy-let-7d-3p	CUGUACAACCUUCUAGCUUUCC	22	53	16	+	23399860	23399881	dre
	omy-let-7d-3p	CUGUACAACCUUCUAGCUUUCC	22	53	19	+	9115383	9115404	dre
233	omy-let-7c-5p	UGAGGUAGUAGGUUGUAUGGUU	22	10197	15	+	30329792	30329813	dre
	omy-let-7c-5p	UGAGGUAGUAGGUUGUAUGGUU			21	+	34460732	34460753	dre, fru, tni
	omy-let-7d-3p	UGAGGUAGUUGGUUGUAU	18	38	3	-	58441048	58441065	dre, fru, tni
234	omy-let-7d-5p	UGAGGUAGUUGGUUGUAUGGUUUC	24	12	16	+	23399813	23399836	dre, fru, tni
	omy-let-7d-5p	UGAGGUAGUUGGUUGUAUGGUUUC	24	12	21	+	34460733	34460756	dre, fru, tni
	omy-let-7d-5p	UGAGGUAGUUGGUUGUAUGGUU	22	13710	16	+	23399812	23399833	dre
	omy-let-7d-5p	UGAGGUAGUUGGUUGUAUGGUU			19	+	9115335	9115356	dre
235	omy-let-7e-3p	CUAUACAAUCUACUGUCUUUCC	22	317	EST GI: NW_001884535	+	44028	44049	dre
	omy-let-7e-3p	CUAUACAAUCUACUGUCUUUCC			EST GI: NW_001884535	-	252834	252855	dre
236	omy-let-7e-5p	UGAGGUAGUAGAUUGAAUAGUU	22	129497	EST GI: NW_001884535	+	43976	43997	dre
	omy-let-7e-5p	UGAGGUAGUAGAUUGAAUAGUU			EST GI: NW_001884535	-	252886	252907	dre
237	omy-let-7f-3p	CUAUACAAUCUAUUGCCUUCCU	22	4	11	-	27394458	27394479	dre
238	omy-let-7f-5p	UGAGGUAGUAGAUUGUAUAGUU	22	11863	11	-	27394514	27394535	dre
239	omy-let-7g-3p	UGAGGUAGUAGUUUGUAUA	19	29	5	+	12381694	12381712	dre, fru, tni
	omy-let-7g-3p	UGAGGUAGUAGUUUGUAUA			13	-	11252879	11252897	dre, fru, tni
240	omy-let-7g-2-3p	CUAUACAGUCUACUGUCUUUCU	22	22	23	-	17801721	17801742	dre, fru
	omy-let-7g-2-3p	CUAUACAGUCUACUGUCUUUCU			23	+	27989388	27989409	dre, fru
241	omy-let-7g-5p	UGAGGUAGUAGUUUGUAUAGUU	22	40452	23	-	17801770	17801791	dre, fru
	omy-let-7g-5p	UGAGGUAGUAGUUUGUAUAGUU			23	+	27989338	27989359	dre, fru
242	omy-let-7h-3p	CUAUACAACUUACUGCCUUCC	21	42	23	+	27989708	27989728	fru, tni
	omy-let-7h-3p	CUAUACAAUUUACUGCCUUCC			23	+	27989707	27989727	dre
243	omy-let-7h-5p	UGAGGUAGUAAGUUGUGUUGU	21	3041	23	+	27989647	27989667	dre
244	omy-let-7i-3p	CUGCGCAAGCUACUGCCUUGC	21	46	25	+	1354284	1354304	dre, fru
245	omy-let-7i-5p	UGAGGUAGUAGUUUGUGCUGUU	22	18903	25	+	1354228	1354249	dre, fru
246	omy-let-7j-5p	UGAGGUAGUUGUUUGUACAGUU	22	4064	6	+	45094177	45094198	dre
247	omy-miR-92-3p	UGGUAUUGCACUUGUCCCGGCCUGU	25	6	8	+	45338598	45338622	dre, fru, tni
248	omy-miR-92a-3p	UAUUGCACUUGUCCCGGCCUGU	22	98230	8	+	45338600	45338621	dre, omy
	omy-miR-92a-3p	UAUUGCACUUGUCCCGGCCUGU			EST GI: NW_003045987	+	62143	62164	dre, omy
	omy-miR-92a-3p	UAUUGCACUUGUCCCGGCCUGUGU	24	19	EST GI: NW_003045987	+	62144	62167	dre, fru, tni
249	omy-miR-92b-3p	UAUUGCACUCGUCCCGGCCUCC	22	2247	16	+	42396767	42396788	dre
	omy-miR-92b-3p	UAUUGCACUCGUCCCGGCCUCC			16	+	42531160	42531181	dre
250	omy-miR-93-5p	AAAAGUGCUGUUUGUGCAGGUAG	23	467	14	-	354512	354534	dre
251	omy-miR-9-3p	UAAAGCUAGAUAACCGAAAGUA	22	369	16	+	27918622	27918643	dre, fru, tni
	omy-miR-9-3p	UAAAGCUAGAUAACCGAAAGUA			10	-	41575936	41575957	dre, fru, tni
	omy-miR-9-3p	UAAAGCUAGAUAACCGAAAGUA			5	-	49144577	49144598	dre, fru, tni
	omy-miR-9-3p	UAAAGCUAGAUAACCGAAAGUA			25	+	7492447	7492468	dre, fru, tni
	omy-miR-9-3p	UAAAGCUAGAUAACCGAAAGUA			7	-	14403140	14403161	dre, fru, tni
	omy-miR-9-3p	UAAAGCUAGAGAACCGAAAGU	21	39	EST GI: NW_003045321	+	7557	7577	dre
	omy-miR-9-3p	UAAAGCUAGAGAACCGAAUGU	21	34	22	+	18411474	18411494	dre, fru, tni
252	omy-miR-9-5p	UUUCGGUUAUCUAGCUUUAUGA	22	11	16	-	27918620	27918641	dre, fru, tni
	omy-miR-9-5p	UUUCGGUUAUCUAGCUUUAUGA		11	25	-	7492445	7492466	dre, fru, tni
	omy-miR-9-5p	UCUUUGGUUAUCUAGCUGUAUGA	23	14129	16	+	27918582	27918604	dre, fru, tni, omy
	omy-miR-9-5p	UCUUUGGUUAUCUAGCUGUAUGA			10	-	41575973	41575995	dre, fru, tni, omy
	omy-miR-9-5p	UCUUUGGUUAUCUAGCUGUAUGA			5	-	49144614	49144636	dre, fru, tni, omy
	omy-miR-9-5p	UCUUUGGUUAUCUAGCUGUAUGA			22	+	18411436	18411458	dre, fru, tni, omy
	omy-miR-9-5p	UCUUUGGUUAUCUAGCUGUAUGA			25	+	7492409	7492431	dre, fru, tni, omy
	omy-miR-9-5p	UCUUUGGUUAUCUAGCUGUAUGA			7	-	14403179	14403201	dre, fru, tni, omy
	omy-miR-9-5p	UCUUUGGUUAUCUAGCUGUAUGA			EST GI: NW_003045321	+	7520	7542	dre, fru, tni, omy
253	omy-miR-96-5p	UUUGGCACUAGCACAUUUUUGCU	23	3364	4	+	14885147	14885169	dre
254	omy-miR-99-3p	CAAGCUCGCUUCUAUGGGUCU	21	10	15	+	30329580	30329600	dre
	omy-miR-99-5p	AACCCGUAGAUCCGAUCUUGU	21	7479	15	+	30329543	30329563	dre, omy
	omy-miR-99-5p	AACCCGUAGAUCCGAUCUUGU			21	+	34458506	34458526	dre, omy
	omy-miR-99-5p	AACCCGUAGAUCCGAUCUUGU			EST GI: NW_003046994	-	832	852	dre, omy
255	omy-miR-99-5p	AACCCGUAGAUCCGAUCUUGUG	22	2574	15	+	30329530	30329613	dre, omy
256	omy-miR-466i-5p	UAUAUAUACACACACACAUCC	21	4	16	-	24164831	24164851	mmu, gga
257	omy-miR-466-5p	UGUGUAUAUAUGUAUAUAUAUG	22	4	25	-	33493740	33493761	mmu, gga
258	omy-miR-466-5p	UGUGUUUGUGUAUGUGUAUGU	21	4	24	+	32097299	32097319	mmu
259	omy-miR-1187-5p	AUGUGUAUGUGUAUGUGUGUA	21	7	16	-	44125756	44125776	mmu
260	omy-miR-1937-5p	AUCCCGGACGAGCCCCCAUU	20	38	25	-	28560717	28560736	mmu
261	omy-miR-1308	GCAUUGGUGGUUCAGUGGUAUAAUU	25	982					omy
262	omy-miR-297-3p	UACAUACAUAUAUAUACACACA	22	10	23	-	25358829	25358850	mml
	omy-miR-297-3p	UACAUACAUAUAUAUACACACA		10	24	-	34981016	34981037
263	omy-miR-1595-5p	GGGGAUGUAGCUCAGUGGAG	20	3	21	+	19585782	19585801	mmu
264	omy-miR-2182-5p	GAGCCCAGCGCCGAAUCCCCU	21	6	4	-	56563485	56563505	mmu
265	omy-miR-390-3p	GCUGUCUCUCUCUCUCUUUCUC	22	3	16	-	2039483	2039504	sbi
266	omy-miR-2478-5p	AUCCCACUUCUGACACCA	18	884	20	+	25598814	25598831	bta
	omy-miR-2478-5p	AUCCCACUUCUGACACCA			20	+	25614433	25614450	bta
