# Supplementary material for: Characterization of the Rainbow Trout Egg MicroRNA Transcriptome
Source: PLoS One. 2012 Jun 25;7(6):e39649. doi: 10.1371/journal.pone.0039649 (PMC3382587; doi:10.1371/journal.pone.0039649)
Supplement: Table S3 — Primers used for real-time PCR analysis of miRNA expression. (XLSX) [file pone.0039649.s004.xlsx]

## Sheet: Sheet1
Table S3. Primers used for real-time PCR analysis of miRNA expression
miRNA	Sequence (5' to 3')	Size
omy-miR-nov1-3p	AAATGCTCTGTTTGATT	17
omy-miR-nov2-5p	AAATGTAGATTGACCGGT	18
omy-miR-nov6-3p	AACTAAGTGTTTGTGGG	17
omy-miR-nov8-5p	AAGGTCACTGGTTCGAGTCCG	21
omy-miR-nov10-5p	AATAGAATAGGACGTGTGT	19
omy-miR-nov12-5p	AATGTAGATTGACCGGT	17
omy-miR-nov13-3p	AATTTATTTATATAGCCCT	19
omy-miR-nov16-5p	ACTACTGAGCCTCATTTTGACT	22
omy-miR-nov17-5p	ACTGGATACTGTTTAAAA	18
omy-miR-nov19-5p	AGAAGAAGGAGCTCTCTGA	19
omy-miR-nov21-5p	AGAGCCGTTCGTGACAGG	18
omy-miR-nov26-5p	AGTTGGGAGAGCTTTAGACTGA	22
omy-miR-nov28-3p	ATATATATGCATGTATATGTGT	22
omy-miR-nov29-3p	ATCAAATGTGGGAAGCAGTG	20
omy-miR-nov30-3p	ATCAGGTGCTGTAAGCTT	18
omy-miR-nov35-3p	ATGGACAGGTTGAAGTTT	18
omy-miR-nov37-5p	ATTAGTCGGTAGAGCATCAGAC	22
omy-miR-nov38-3p	ATTATAACGCTAGTTG	16
omy-miR-nov39-3p	ATTCACTTTATTGTTTAT	18
omy-miR-nov42-3p	ATTTGGTTTGGTTTGTTT	18
omy-miR-nov47-3p	CACGTGGACTGGGAGATGTT	20
omy-miR-nov48-5p	CACTACAGGCTGATCCAACTTTGA	24
omy-miR-nov52-5p	CAGGACGGTAGATCTCCAGGAAGAG	25
omy-miR-nov57-3p	CATTTGATCACGTCAGA	17
omy-miR-nov58-5p	CATTTTATTTATTTACCCA	19
omy-miR-nov64-5p	CGAGTAGGAGGGCCGCCGCGGTGA	24
omy-miR-nov74-3p	CTTGGAGGCGTGGGTTCGAATCC	23
omy-miR-nov75-5p	CTTGGCACACCTGTATTTGGGG	22
omy-miR-nov76-3p	CTTTCTCTCTTTTTCTCTCT	20
omy-miR-nov79-5p	GACTTGGTCTAAGCTCCTCAG	21
omy-miR-nov81-5p	GAGGAGGACAGAGAGGAGGAGGA	23
omy-miR-nov82-3p	GAGGTGGAGCGTGAGC	16
omy-miR-nov83-5p	GATACTGTTAACCATGAGATT	21
omy-miR-nov84-3p	GATGAAACGTGGCTGGGTCTTTC	23
omy-miR-nov89-5p	GCAGTTTTATCTGGTAAAGCGA	22
omy-miR-nov92-3p	GCGAGCTACCGCCTGTCCC	19
omy-miR-nov93-5p	GCGCGCGCGCGCGTGTGGTGTG	22
omy-miR-nov95-5p	GCTTACGGCCATACCGGCC	19
omy-miR-nov96-5p	GCTTCCATCTGGCCACTCTACC	22
omy-miR-nov98-5p	GGCTCGTTAGTCTAGGGGTA	20
omy-miR-nov99-5p	GGCTCGTTCGTCTAGGGGTATGATTC	26
omy-miR-nov100-5p	GGGAAAACGTTCTCAGA	17
omy-miR-nov101-5p	GGGCTTGGCGGAATCAGCGG	20
omy-miR-nov102-3p	GGGGAAGGTCCCCGGTTC	18
omy-miR-nov104-3p	GGTGAACTCTGACCTCCG	18
omy-miR-nov107-3p	GTCAGCCCTCGATCCAAGC	19
omy-miR-nov108-3p	GTGAAGCATGGTGGTTGCAGCATCA	25
omy-miR-nov111-3p	GTGGACTGGGAGATGTT	17
omy-miR-nov112-5p	GTGGATGACAACAGAGGACA	20
omy-miR-nov113-3p	GTGGGCCACTTTTGGTA	17
omy-miR-nov120-5p	GTTAGTACTTGGATGGGAGAC	21
omy-miR-nov121-3p	GTTCATATCCCGGACGAGCCCC	22
omy-miR-nov122-5p	GTTCGAGCCCAGGTTGGA	18
omy-miR-nov123-5p	GTTCGGATCCGAGTCACGGCA	21
omy-miR-nov126-5p	GTTGTGTGTGTCGTTGTGTGTG	22
omy-miR-nov127-3p	GTTTATGTATGTGTATATGTAT	22
omy-miR-nov128-5p	GTTTCTCTAGTGTAGTGGTTATC	23
omy-miR-nov134-5p	TAAAGCGAATGATTAGAG	18
omy-miR-nov140-5p	TAATATGACTTCCATGGTG	19
omy-miR-nov141-5p	TAATGTAAACCTTGGAT	17
omy-miR-nov142-3p	TACATACCTCTGCATAATCATG	22
omy-miR-nov147-5p	TAGGAATAATGGAATAGCACTCC	23
omy-miR-nov148-5p	TATGATCGATTTGATTTGCTGCTGT	25
omy-miR-nov156-5p	TCAGGCCTTTATGGTAGAGTGG	22
omy-miR-nov157-3p	TCATCGACTTTGGCTCTGCCAGC	23
omy-miR-nov159-5p	TCATTTTGCAGGGCTCTGGCA	21
omy-miR-nov160-5p	TCCCACATGGTCTAGCGGTTAGG	23
omy-miR-nov161-5p	TCCGACTTCAACTGTAGATG	20
omy-miR-nov163-3p	TCCGAGTCACGGCACCAA	18
omy-miR-nov166-5p	TCGATTCCGATTGGCTGAAG	20
omy-miR-nov168-3p	TCGGTAGTGTCAGGACA	17
omy-miR-nov169-3p	TCTCAACCTATTCTCAAACT	20
omy-miR-nov176-3p	TGAATTTTGGCCCATTCCTCCTGA	24
omy-miR-nov180-5p	TGAGGTCCTCGGATCGGCCCCGCT	24
omy-miR-nov183-3p	TGCGGACCAGGGGAATCCGACTT	23
omy-miR-nov185-5p	TGGATGAGCTGCACTACCTGAGC	23
omy-miR-nov186-5p	TGGCGCAATGGATAACGTTCTGA	23
omy-miR-nov191-3p	TGTAATTATTGGGGTCTGATTTGTC	25
omy-miR-nov197-3p	TGTGGTTCTCAATCAGAGG	19
omy-miR-nov198-3p	TGTGTACTTAGACTTGCATG	20
omy-miR-nov201-3p	TGTTCCTCATGGTCTGAGA	19
omy-miR-nov205-3p	TGTTTGTCATAGTCACTGTTA	21
omy-miR-nov208-5p	TTCAAGTCCGGGCTCTGGCTGGG	23
omy-miR-nov213-3p	TTGATTTTTGGAATAGGGA	19
omy-miR-nov217-3p	TTGGTGCGAGAGGTCCCGGGT	21
omy-miR-nov222-3p	TTGTTATTTTGCGTCTA	17
omy-miR-nov223-5p	TTTAATTGTCGCTTTAATCA	20
omy-miR-nov224-3p	TTTAGTAGTATGCTTAGGG	19
omy-miR-nov227-5p	TTTGCGGTTCTGTGTGGA	18
omy-miR-nov230-5p	TTTTGGCCCACTCCTCCATACAGA	24
β-actin-F (TC69887)	GCCGGCCGCGACCTCACAGACTAC
β-actin-R (TC69887)	CGGCCGTGGTGGTGAAGCTGTAAC
Histone H2A-F (TC85036)	TCCCCAAGAAGACTGAGAAGG
Histone H2A-R (TC85036)	TTTGTTGAGCTAGGTGGTTGG
