# Supplementary material for: Characterization of the Rainbow Trout Egg MicroRNA Transcriptome
Source: PLoS One. 2012 Jun 25;7(6):e39649. doi: 10.1371/journal.pone.0039649 (PMC3382587; doi:10.1371/journal.pone.0039649)
Supplement: Table S4 — Predicted target genes of the egg-predominant miRNAs. (XLSX) [file pone.0039649.s005.xlsx]

## Sheet: Sheet1
Table S4. Predicted target genes of egg-predominant miRNAs
No.	omy-miR-nov101-5p	omy-miR-nov223-5p	omy-miR-nov147-5p
1	BX075010	BX074810	BX072836
2	BX297190	BX311005	BX079846
3	BX298914	CU074182	BX302329
4	BX299405	CX146258	BX308431
5	BX301233	TC132351	BX308944
6	BX302759	TC132909	BX308950
7	BX311056	TC132998	BX311505
8	BX311081	TC133396	BX311895
9	BX316192	TC133714	BX311996
10	BX317577	TC134126	BX317395
11	BX317949	TC134206	BX318289
12	BX318599	TC134352	BX318975
13	BX859099	TC135146	BX321274
14	BX863170	TC135644	BX858667
15	BX866472	TC137012	BX861309
16	BX869323	TC137559	BX863860
17	BX872919	TC138885	BX868174
18	BX877151	TC139099	BX874568
19	BX877890	TC141083	BX877487
20	BX878211	TC141153	BX880842
21	BX881176	TC141220	BX883984
22	BX883661	TC144337	BX886320
23	BX886262	TC149172	BX889705
24	BX889641	TC152342	BX909711
25	BX909309	TC154693	BX913434
26	BX910485	TC159375	CA357099
27	BX913639	TC160067	CA368103
28	CA342966	TC162812	CR368620
29	CA343578	TC167657	CR370518
30	CA359154		CT569294
31	CA374052		CT569937
32	CR372173		CU065364
33	CU066035		CU067933
34	CU066786		CX029516
35	CU067642		CX029634
36	CU071808		CX037402
37	CX139134		TC132386
38	NP543703		TC132388
39	NP543782		TC132415
40	TC132363		TC132435
41	TC132390		TC132450
42	TC132428		TC132463
43	TC132475		TC132603
44	TC132530		TC132631
45	TC132549		TC132685
46	TC132808		TC132710
47	TC133051		TC132727
48	TC133298		TC132730
49	TC133383		TC133131
50	TC133953		TC133147
51	TC134055		TC133163
52	TC134583		TC133320
53	TC134904		TC133659
54	TC134924		TC133804
55	TC134928		TC133843
56	TC136030		TC134033
57	TC136059		TC134063
58	TC136470		TC134145
59	TC136862		TC134462
60	TC136996		TC134768
61	TC137221		TC134799
62	TC137291		TC134989
63	TC137529		TC135072
64	TC137964		TC135123
65	TC138010		TC135206
66	TC138043		TC135266
67	TC138198		TC135436
68	TC138284		TC135603
69	TC138301		TC135959
70	TC138375		TC135976
71	TC138404		TC136040
72	TC138748		TC136220
73	TC138916		TC136398
74	TC139396		TC136768
75	TC139658		TC136875
76	TC139682		TC137242
77	TC139747		TC137456
78	TC139840		TC137663
79	TC140045		TC138044
80	TC140069		TC138261
81	TC140091		TC138586
82	TC140180		TC138793
83	TC140622		TC139095
84	TC141638		TC139132
85	TC141716		TC139396
86	TC141887		TC139673
87	TC142145		TC139710
88	TC142525		TC139782
89	TC142584		TC139917
90	TC142671		TC140068
91	TC142737		TC140401
92	TC142817		TC140549
93	TC142844		TC140943
94	TC143218		TC140973
95	TC143775		TC141525
96	TC144897		TC141638
97	TC144935		TC141734
98	TC145074		TC141840
99	TC145083		TC142236
100	TC145171		TC142253
101	TC145558		TC142295
102	TC145602		TC142671
103	TC146294		TC142851
104	TC146893		TC142977
105	TC147800		TC142985
106	TC148075		TC143038
107	TC148550		TC143089
108	TC148645		TC143501
109	TC148662		TC144234
110	TC148850		TC144489
111	TC148911		TC145083
112	TC149357		TC145430
113	TC150360		TC145502
114	TC151452		TC146224
115	TC153914		TC146656
116	TC154034		TC147186
117	TC154471		TC147351
118	TC155264		TC147690
119	TC155940		TC147775
120	TC156157		TC147974
121	TC156521		TC148344
122	TC156800		TC148586
123	TC157744		TC148695
124	TC157772		TC148906
125	TC158502		TC149090
126	TC158813		TC149375
127	TC159160		TC149635
128	TC159280		TC149780
129	TC159591		TC150352
130	TC159781		TC150687
131	TC159803		TC151130
132	TC161889		TC151263
133	TC161997		TC152182
134	TC162095		TC152283
135	TC162121		TC152747
136	TC162320		TC153254
137	TC162509		TC153543
138	TC162670		TC153650
139	TC163217		TC153814
140	TC165208		TC153982
141	TC165780		TC154320
142	TC166261		TC154661
143	TC166765		TC154763
144	TC167238		TC154994
145	TC167638		TC155113
146	TC167780		TC156359
147	TC168088		TC156427
148	TC169203		TC156492
149	TC169749		TC156511
150	TC170411		TC156521
151	TC170541		TC156862
152	TC170602		TC157028
153	TC170614		TC157359
154	TC171823		TC158200
155	TC172136		TC158377
156	TC172433		TC158463
157			TC158992
158			TC159294
159			TC160435
160			TC160640
161			TC160746
162			TC161001
163			TC161490
164			TC161608
165			TC161889
166			TC162155
167			TC162324
168			TC162481
169			TC163107
170			TC163285
171			TC163592
172			TC164042
173			TC164327
174			TC164358
175			TC164544
176			TC164618
177			TC164739
178			TC164926
179			TC165083
180			TC165193
181			TC165644
182			TC165716
183			TC165804
184			TC166107
185			TC166150
186			TC166305
187			TC166498
188			TC166800
189			TC167253
190			TC167685
191			TC169306
192			TC169764
193			TC170165
194			TC170602
195			TC171651
196			TC171836
197			TC171871
198			TC171922
