# Supplementary material for: Characterization of the Rainbow Trout Egg MicroRNA Transcriptome
Source: PLoS One. 2012 Jun 25;7(6):e39649. doi: 10.1371/journal.pone.0039649 (PMC3382587; doi:10.1371/journal.pone.0039649)
Supplement: Table S5 — Relative expression levels of genes targeted by egg-predominant miRNAs in egg, liver and muscle. (XLSX) [file pone.0039649.s006.xlsx]

## Sheet: Sheet1
Table S5. Relative expression levels of genes targeted by egg-predominant miRNAs in egg, liver and muscle
Tissue	miRNAs	Number of target genes	Mean of gene expression
Egg	omy-miR-nov101-5p	16	3709
	omy-miR-nov223-5p	3	3726
	omy-miR-nov147-5p	18	3780
Liver	omy-miR-nov101-5p	16	3820
	omy-miR-nov223-5p	3	4616
	omy-miR-nov147-5p	18	4059
Muscle	omy-miR-nov101-5p	16	4024
	omy-miR-nov223-5p	3	3595
	omy-miR-nov147-5p	18	4143
