# Supplementary material for: Characterization of the Rainbow Trout Egg MicroRNA Transcriptome
Source: PLoS One. 2012 Jun 25;7(6):e39649. doi: 10.1371/journal.pone.0039649 (PMC3382587; doi:10.1371/journal.pone.0039649)
Supplement: Table S6 — Selected target genes, minimum free energy, and primers used for real time PCR. (XLSX) [file pone.0039649.s007.xlsx]

## Sheet: Sheet1
Table S6. Selected target genes, minimum free energy, and primers used for real time PCR
miRNA	Target gene description		Gene symbol	TC or Genbank Accession #	Minimum free energy (kcal/mol)	Forward primer	Reverse primer
omy-miR-nov101-5p	Unknown protein		Unknown	CX256685	-34.5	AGGCGAAGATGATGTGGTG	ACGCTGTCAGCAACTTGAG
	Secretory carrier-associated membrane protein 4		SCAM4	TC172136	-32.4	GTTCACAGGCTGTACCGT	GCTCTTCCAGAGTCCAGT
	Type-1 angiotensin II receptor-associated protein-like		AGTR1	TC139658	-30.8	TAATGGCAGTGGCAGAACC	CCAGGACTTGTGTTGTGCT
	Serine/threonine-protein phosphatase 4 catalytic subunit B-like		PPP4C	TC137964	-34.1	AGAACTGTGTCAGTGTGG	CCTGGACAGTATCAGCA
omy-miR-nov223-5p	Gamma-glutamyl hydrolase		GGH	TC135146	-22.4	ATCGGCTGTTAAGACCAC	CTCTCTTCTCCACCTCTTC
	60S ribosomal protein L36a		RL36A	TC161759	-23.2	CAGGTCATCCAGTTCTAGG	AGAGATTGCAGCGGATAC
	SLC26A1-like protein		NM	TC144337	-19.8	AGCCTGATGAGCCTTATG	GAGCTGTCTGAGTCAACTGT
	Acidic leucine-rich nuclear phosphoprotein 32 family member B		ANP32B	TC141153	-20.8	GAAGAGGAAGTTGAGGCT	GTCGTCATCATCATCGTC
omy-miR-nov147-5p	NADPH oxidase 1		NOX1	TC132435	-25.2	TTGGAGAAGCAGTGCCTGT	CCTCATTGGTGCTCTTGGA
	Pyridoxal phosphate phosphatase		PDXP	TC149090	-25	CAGGAGTACAGAGACAGTGA	ACTGGTGAACGGACAACA
	Transmembrane protein 147		TM147	TC163592	-28	CTTCGACTCCAACATCAGC	GCAGTACAGTCACAGGCAG
